# Supplementary material for: Anti-Obesity Effects of Formulated Biscuits Supplemented with Date’s Fiber; Agro-Waste Products Used as a Potent Functional Food
Source: Nutrients. 2022 Dec 14;14(24):5315. doi: 10.3390/nu14245315 (PMC9783991; doi:10.3390/nu14245315)
Supplement: Supplementary file 1 [file nutrients-14-05315-s001.zip]

Archive with 1 entries (1 files):
- nutrients-1979913-supplementary.pdf
